# Supplementary material for: First-Trimester Diagnosis of Supernumerary Hemivertebra
Source: Diagnostics (Basel). 2022 Feb 1;12(2):373. doi: 10.3390/diagnostics12020373 (PMC8871345; doi:10.3390/diagnostics12020373)
Supplement: Supplementary file 1 [file diagnostics-12-00373-s001.zip]

Archive with 1 entries (1 files):
- diagnostics-1554394-supplementary.mp4
